# Supplementary material for: SELENOF Controls Proliferation and Cell Death in Breast-Derived Immortalized and Cancer Cells
Source: Cancers (Basel). 2023 Jul 19;15(14):3671. doi: 10.3390/cancers15143671 (PMC10377602; doi:10.3390/cancers15143671)
Supplement: Supplementary file 1 [file cancers-15-03671-s001.zip]

Archive with 3 entries (3 files):
- cancers-2464369-supplementary caption.pdf
- cancers-2464369-supplementary figures.pdf
- cancers-2464369-supplementary File S1.pptx
